# Supplementary material for: Association of circulating inflammatory proteins with type 2 diabetes mellitus and its complications: a bidirectional Mendelian randomization study
Source: Front Endocrinol (Lausanne). 2024 Mar 28;15:1358311. doi: 10.3389/fendo.2024.1358311 (PMC11007105; doi:10.3389/fendo.2024.1358311)
Supplement: Supplementary file 2 [file DataSheet_2.xlsx]

## Sheet: Table of content
Table S1: Instrumental variables associated with inflammatory proteins.
Table S2: Sensitivity analysis of the causal association between suggestive inflammatory proteins and type 2 diabetes mellitus.
Table S3: Meta-analysis of significant inflammatory proteins in the discovery and replication cohorts.
Table S4: Sensitivity analysis of reverse causality between 4 inflammatory proteins and T2D.
Table S5: Sensitivity analysis of the causal association between 4 inflammatory proteins and complications of type 2 diabetes mellitus.

## Sheet: Table S1
Table S1: Instrumental variables associated with inflammatory proteins.
Inflammatory proteins	SNP	Chr	Position	Effect allele	Other allele	Beta	SE	EAF	P-value	Samplesize	R2	F-statistic	PhenoScanner	MR keep
Eukaryotic translation initiation factor 4E-binding protein 1	rs3733402	4	187158034	A	G	-0.1305	0.0116	0.5102	2.32e-29	14736	0.00851158	126.486	Include	-
Eukaryotic translation initiation factor 4E-binding protein 1	rs2731672	5	176842474	T	C	0.0926	0.0152	0.2679	1.11e-09	11783	0.00336353	39.7595	Include	TRUE
Adenosine Deaminase	rs11696518	20	43221250	A	C	-0.8735	0.0251	0.9482	1e-200	14731	0.0749524	1193.42	Include	TRUE
Adenosine Deaminase	rs80212763	20	43223930	T	C	0.9687	0.0448	0.0189	1.1e-103	14249	0.0348004	513.677	Include	TRUE
Adenosine Deaminase	rs12479560	20	43300667	A	G	0.12	0.0147	0.32	3.26e-16	12404	0.00626688	78.212	Include	-
beta-nerve growth factor	rs6328	1	115829943	A	C	-0.0797	0.0122	0.3498	6.46e-11	13224	0.00288944	38.3149	Include	TRUE
beta-nerve growth factor	rs3128517	9	90362040	T	C	-0.0775	0.0118	0.4965	5.11e-11	14295	0.00300298	43.0508	Include	TRUE
Caspase 8	rs56328050	2	202164805	C	G	-0.1987	0.0173	0.8696	1.56e-30	14743	0.00895412	133.185	Include	TRUE
Eotaxin	rs12075	1	159175354	A	G	0.0749	0.0114	0.5547	5.03e-11	14731	0.00277143	40.9339	Include	TRUE
Eotaxin	rs12075	1	159175354	A	G	0.0749	0.0114	0.5547	5.03e-11	14731	0.00277143	40.9339	Include	TRUE
Eotaxin	rs12075	1	159175354	A	G	0.0749	0.0114	0.5547	5.03e-11	14731	0.00277143	40.9339	Include	TRUE
Eotaxin	rs12075	1	159175354	A	G	0.0749	0.0114	0.5547	5.03e-11	14731	0.00277143	40.9339	Include	TRUE
Eotaxin	rs12075	1	159175354	A	G	0.0749	0.0114	0.5547	5.03e-11	14731	0.00277143	40.9339	Include	TRUE
Eotaxin	rs12075	1	159175354	A	G	0.0749	0.0114	0.5547	5.03e-11	14731	0.00277143	40.9339	Include	TRUE
Eotaxin	rs12075	1	159175354	A	G	0.0749	0.0114	0.5547	5.03e-11	14731	0.00277143	40.9339	Include	TRUE
Eotaxin	rs2228467	3	42906116	T	C	-0.3316	0.0225	0.9289	3.69e-49	14733	0.0145244	217.112	Include	TRUE
Eotaxin	rs2228467	3	42906116	T	C	-0.3316	0.0225	0.9289	3.69e-49	14733	0.0145244	217.112	Include	TRUE
Eotaxin	rs2201150	3	46258902	T	C	0.0785	0.0123	0.3561	1.75e-10	14286	0.00282592	40.4798	Include	TRUE
Eotaxin	rs757973	7	75495667	A	G	0.2002	0.0205	0.09	1.58e-22	14713	0.00656511	97.2176	Include	TRUE
Eotaxin	rs9940390	16	80051931	T	C	-0.0818	0.0133	0.7358	7.73e-10	14286	0.00260153	37.2572	Include	TRUE
Eotaxin	rs79722574	17	32619052	T	C	-0.1215	0.0156	0.167	6.78e-15	14720	0.00410718	60.6988	Include	TRUE
C-C motif chemokine 19	rs62292952	3	132200719	T	G	0.2346	0.0185	0.8822	7.53e-37	14728	0.0114393	170.404	Include	TRUE
C-C motif chemokine 19	rs9469127	6	32444093	C	G	-0.4884	0.0277	0.9365	1.41e-69	14735	0.0283702	430.183	Include	TRUE
C-C motif chemokine 19	rs28635588	6	32519041	A	G	-0.1775	0.0206	0.8408	6.9e-18	9182	0.00843456	78.0879	Include	-
C-C motif chemokine 19	rs11574915	9	34710084	A	C	-0.1464	0.017	0.8639	7.19e-18	14733	0.00504004	74.6209	Include	TRUE
C-C motif chemokine 20	rs10207134	2	228661828	T	C	-0.0996	0.0128	0.326	7.18e-15	14287	0.00435939	62.5466	Include	TRUE
C-C motif chemokine 20	rs742493	6	40998167	T	C	0.1459	0.0185	0.883	3.11e-15	14735	0.00439832	65.0868	Include	TRUE
C-C motif chemokine 23	rs7225405	17	34140999	T	G	-0.2256	0.0291	0.0643	9e-15	11538	0.00612429	71.0852	Include	-
C-C motif chemokine 23	rs117639761	17	34195180	A	C	-0.3246	0.0413	0.9561	3.85e-15	14736	0.00884494	131.484	Include	TRUE
C-C motif chemokine 23	rs712048	17	34326215	A	C	-0.5147	0.0158	0.1497	1e-200	14723	0.0674423	1064.62	Include	TRUE
C-C motif chemokine 23	rs77527696	17	34816052	T	C	-0.2538	0.0465	0.0298	4.81e-08	13829	0.0037247	51.6939	Include	TRUE
C-C motif chemokine 25	rs7296588	12	578100	A	G	-0.1159	0.0116	0.4365	1.66e-23	14725	0.00660808	97.9379	Include	TRUE
C-C motif chemokine 25	rs7252764	19	7827137	T	C	0.2321	0.0295	0.0471	3.61e-15	14736	0.00483558	71.5936	Include	TRUE
C-C motif chemokine 25	rs10401186	19	8041383	A	G	0.1261	0.0178	0.1309	1.4e-12	14288	0.00361801	51.8745	Include	TRUE
C-C motif chemokine 25	rs58091556	19	8106049	A	G	0.524	0.0158	0.1741	1e-200	14288	0.0789621	1224.76	Include	TRUE
C-C motif chemokine 25	rs549735081	19	8123295	T	C	-0.4672	0.028	0.9355	1.67e-62	11327	0.0263414	306.387	Include	-
C-C motif chemokine 28	rs291084	1	207095623	C	G	0.0638	0.0111	0.5279	9.04e-09	14726	0.00202888	29.934	Include	FALSE
C-C motif chemokine 28	rs4866742	5	43405459	T	C	0.0702	0.0122	0.4126	8.71e-09	12829	0.00238873	30.7136	Include	-
C-C motif chemokine 28	rs76669782	9	90419900	A	C	-0.2853	0.0513	0.0176	2.68e-08	12933	0.00281472	36.4998	Include	TRUE
C-C motif chemokine 28	rs6580980	12	54692061	A	G	-0.0688	0.0118	0.4015	5.53e-09	14285	0.00227487	32.5661	Include	TRUE
C-C motif chemokine 28	rs139902	22	38406782	A	C	0.0684	0.0121	0.3659	1.58e-08	14285	0.00217101	31.076	Include	TRUE
C-C motif chemokine 4	rs113010081	3	46457412	T	C	-0.5767	0.0184	0.8759	1e-200	14296	0.072303	1114.05	Include	TRUE
C-C motif chemokine 4	rs140505982	3	46459749	T	C	-0.2294	0.0415	0.0248	3.24e-08	13865	0.00254544	35.3774	Include	TRUE
C-C motif chemokine 4	rs8064426	17	34819750	A	G	-0.4104	0.0173	0.1459	2.11e-124	14295	0.0419767	626.262	Include	TRUE
C-C motif chemokine 4	rs17692864	17	34945214	T	C	0.2321	0.0283	0.9406	2.38e-16	13662	0.00601966	82.7265	Include	TRUE
Natural killer cell receptor 2B4	rs3828139	1	44253015	T	C	0.0744	0.0119	0.4677	4.05e-10	14286	0.00275613	39.4774	Include	TRUE
Natural killer cell receptor 2B4	rs11265493	1	160803802	A	G	0.2122	0.0119	0.4066	3.99e-71	14287	0.0217288	317.29	Include	TRUE
Natural killer cell receptor 2B4	rs4672486	2	62495209	A	G	0.0661	0.0117	0.4329	1.61e-08	14720	0.00214526	31.6418	Include	TRUE
Natural killer cell receptor 2B4	rs56272634	2	111846068	T	C	0.0704	0.0126	0.6994	2.31e-08	14729	0.00208396	30.7546	Include	TRUE
Natural killer cell receptor 2B4	rs72837690	17	7088423	T	C	-0.0776	0.0125	0.6405	5.37e-10	14287	0.00277314	39.7244	Include	TRUE
CD40L receptor	rs7250371	19	57861085	T	C	0.0686	0.0116	0.3648	3.34e-09	14722	0.00218094	32.1736	Include	TRUE
CD40L receptor	rs117191103	20	44464356	T	C	0.3553	0.0437	0.0208	4.28e-16	14736	0.00514227	76.1579	Include	TRUE
CD40L receptor	rs73128569	20	44606446	A	T	-0.1788	0.0268	0.9406	2.53e-11	14288	0.00357237	51.2178	Include	TRUE
CD40L receptor	rs6032662	20	44734310	T	C	0.4509	0.0126	0.7441	1e-200	14726	0.0774269	1235.71	Include	TRUE
T-cell surface glycoprotein CD5	rs61747728	1	179526214	T	C	0.1841	0.0313	0.0399	4.06e-09	14287	0.00259673	37.1909	Include	TRUE
T-cell surface glycoprotein CD5	rs4939490	11	60793651	C	G	0.1083	0.012	0.6328	1.8e-19	14735	0.00545075	80.746	Include	TRUE
T-cell surface glycoprotein CD5	rs674379	11	60922561	C	G	0.1193	0.0126	0.6395	2.85e-21	12835	0.00656231	84.7704	Include	-
T-cell surface glycoprotein CD5	rs7242462	18	45545720	A	G	-0.1199	0.0187	0.8853	1.44e-10	14287	0.00291959	41.8285	Include	TRUE
T-cell surface glycoprotein CD6 isoform	rs10750951	11	60768953	A	G	-0.1849	0.0116	0.5414	3.36e-57	14729	0.0169768	254.335	Include	TRUE
T-cell surface glycoprotein CD6 isoform	rs175115	11	60825214	T	C	0.4261	0.0114	0.5962	1e-200	14733	0.0874201	1411.15	Include	TRUE
T-cell surface glycoprotein CD6 isoform	rs148374672	11	61051151	C	G	-0.3126	0.0487	0.0244	1.37e-10	14287	0.00465232	66.769	Include	TRUE
CUB domain-containing protein 1	rs7618923	3	45130725	T	C	-0.1738	0.0151	0.1811	1.18e-30	14286	0.0089594	129.133	Include	TRUE
CUB domain-containing protein 1	rs2276862	3	45187785	C	G	0.303	0.0146	0.8212	1.14e-95	14730	0.0269607	408.08	Include	TRUE
CUB domain-containing protein 1	rs9272226	6	32602396	T	C	-0.0933	0.0118	0.6505	2.64e-15	14733	0.00395811	58.5386	Include	-
CUB domain-containing protein 1	rs672806	11	126188405	A	G	0.0816	0.0116	0.4097	2e-12	14286	0.00322069	46.153	Include	-
CUB domain-containing protein 1	rs12290068	11	126261564	A	G	0.1221	0.0122	0.3187	1.4e-23	14726	0.00647414	95.9463	Include	TRUE
Macrophage colony-stimulating factor 1	rs17610659	1	110503296	T	C	0.1684	0.0118	0.4821	3.31e-46	14286	0.0141611	205.183	Include	TRUE
Cystatin D	rs4756151	11	34495358	A	C	-0.094	0.0172	0.1273	4.63e-08	14736	0.00196327	28.9837	Include	TRUE
Cystatin D	rs12294339	11	34860199	T	C	0.0702	0.0118	0.3671	2.7e-09	14726	0.00228994	33.7944	Include	TRUE
Cystatin D	rs11054069	12	11058117	T	C	0.1674	0.013	0.7421	6.07e-38	14724	0.0107264	159.627	Include	-
Cystatin D	rs67020211	15	63639644	T	G	0.079	0.0115	0.4609	6.44e-12	14734	0.00310142	45.8322	Include	TRUE
Cystatin D	rs71338682	20	23747572	A	T	-0.1433	0.0165	0.6699	3.79e-18	10894	0.00908192	99.8269	Include	-
Cystatin D	rs6138151	20	23847180	T	C	0.6646	0.0139	0.1836	1e-200	14736	0.132412	2248.71	Include	TRUE
Cystatin D	rs151141432	20	23970146	A	G	-0.3312	0.0585	0.0196	1.5e-08	12305	0.0042157	52.0854	Include	TRUE
Fractalkine	rs3732378	3	39307162	A	G	0.0941	0.0154	0.1671	9.94e-10	14740	0.00246478	36.4157	Include	TRUE
Fractalkine	rs8052631	16	57167230	A	G	-0.1511	0.027	0.9463	2.19e-08	14295	0.0023204	33.2426	Include	TRUE
Fractalkine	rs671623	16	57412802	C	G	0.2041	0.0118	0.424	4.99e-67	14295	0.0203472	296.863	Include	FALSE
C-X-C motif chemokine 1	rs863004	1	159176831	T	C	0.0661	0.0119	0.3809	2.78e-08	14722	0.00206065	30.3954	Include	TRUE
C-X-C motif chemokine 1	rs565208061	4	74717663	T	C	0.5003	0.0824	0.0138	1.27e-09	8911	0.00681295	61.1129	Include	-
C-X-C motif chemokine 1	rs1366946	4	74738469	T	C	-0.3134	0.0134	0.7638	5.65e-121	14730	0.0354395	541.13	Include	TRUE
C-X-C motif chemokine 10	rs72651343	4	76808216	T	C	-0.6096	0.0619	0.9892	6.98e-23	14257	0.00794013	114.093	Include	TRUE
C-X-C motif chemokine 10	rs115140093	4	76910673	T	C	-0.5186	0.042	0.9732	5.02e-35	14744	0.0140292	209.761	Include	TRUE
C-X-C motif chemokine 10	rs12646113	4	77175245	T	C	0.0977	0.0136	0.246	6.78e-13	14743	0.003541	52.3833	Include	TRUE
C-X-C motif chemokine 11	rs6827617	4	76916146	A	G	-0.1724	0.0118	0.6041	2.42e-48	14718	0.0142167	212.23	Include	TRUE
C-X-C motif chemokine 11	rs75612655	7	101594247	T	C	0.5352	0.0705	0.0084	3.16e-14	12935	0.00477175	62.009	Include	TRUE
C-X-C motif chemokine 11	rs10733789	10	64948684	T	C	-0.0815	0.0127	0.6875	1.39e-10	14287	0.00285409	40.8874	Include	TRUE
C-X-C motif chemokine 5	rs7636889	3	56874033	A	G	-0.0768	0.0137	0.7593	2.07e-08	14733	0.00215597	31.8282	Include	TRUE
C-X-C motif chemokine 5	rs425535	4	74863997	T	C	0.5063	0.0181	0.1127	3.52e-172	14731	0.0512673	795.92	Include	TRUE
C-X-C motif chemokine 5	rs79649467	4	74880852	T	G	-0.1721	0.0276	0.0605	4.5e-10	14288	0.00336701	48.2636	Include	TRUE
C-X-C motif chemokine 5	rs77914035	6	54641812	A	G	-0.1174	0.0206	0.8675	1.2e-08	10893	0.00316848	34.6176	Include	-
C-X-C motif chemokine 5	rs6993770	8	106581528	A	T	-0.1058	0.0135	0.7312	4.61e-15	14288	0.00440014	63.1383	Include	TRUE
C-X-C motif chemokine 5	rs6993770	8	106581528	A	T	-0.1058	0.0135	0.7312	4.61e-15	14288	0.00440014	63.1383	Include	TRUE
C-X-C motif chemokine 5	rs10821552	9	136939992	A	C	-0.1132	0.0156	0.3353	3.97e-13	9841	0.00571192	56.5224	Include	TRUE
C-X-C motif chemokine 6	rs12075	1	159175354	A	G	0.0816	0.0115	0.5554	1.29e-12	14741	0.00328841	48.6277	Include	TRUE
C-X-C motif chemokine 6	rs12075	1	159175354	A	G	0.0816	0.0115	0.5554	1.29e-12	14741	0.00328841	48.6277	Include	TRUE
C-X-C motif chemokine 6	rs12075	1	159175354	A	G	0.0816	0.0115	0.5554	1.29e-12	14741	0.00328841	48.6277	Include	TRUE
C-X-C motif chemokine 6	rs12075	1	159175354	A	G	0.0816	0.0115	0.5554	1.29e-12	14741	0.00328841	48.6277	Include	TRUE
C-X-C motif chemokine 6	rs12075	1	159175354	A	G	0.0816	0.0115	0.5554	1.29e-12	14741	0.00328841	48.6277	Include	TRUE
C-X-C motif chemokine 6	rs12075	1	159175354	A	G	0.0816	0.0115	0.5554	1.29e-12	14741	0.00328841	48.6277	Include	TRUE
C-X-C motif chemokine 6	rs12075	1	159175354	A	G	0.0816	0.0115	0.5554	1.29e-12	14741	0.00328841	48.6277	Include	TRUE
C-X-C motif chemokine 6	rs9999446	4	74628455	A	G	-0.3852	0.0115	0.5643	1e-200	14744	0.0729626	1160.27	Include	TRUE
C-X-C motif chemokine 6	rs74361503	4	74667328	T	C	-0.2873	0.027	0.0558	1.93e-26	14739	0.0086976	129.301	Include	TRUE
C-X-C motif chemokine 6	rs75971653	4	74839483	A	C	0.2203	0.0332	0.9572	3.23e-11	14732	0.00397654	58.8083	Include	TRUE
C-X-C motif chemokine 9	rs4241577	4	76930776	A	C	-0.1419	0.0128	0.2629	1.47e-28	14724	0.0078039	115.793	Include	TRUE
C-X-C motif chemokine 9	rs783149	6	161088918	A	C	-0.0805	0.0144	0.1958	2.27e-08	14287	0.00204079	29.2123	Include	TRUE
C-X-C motif chemokine 9	rs12191307	6	161256529	A	G	-0.1452	0.0197	0.098	1.7e-13	14287	0.00372731	53.4439	Include	TRUE
Delta and Notch-like epidermal growth factor-related receptor	rs207671	2	230256586	A	G	0.1016	0.0117	0.5359	3.83e-18	14287	0.00513467	73.7274	Include	TRUE
Delta and Notch-like epidermal growth factor-related receptor	rs35032874	2	230309360	T	G	0.132	0.0132	0.7027	1.52e-23	14287	0.00728019	104.76	Include	TRUE
Delta and Notch-like epidermal growth factor-related receptor	rs6517655	21	42536246	C	G	0.0757	0.0129	0.289	4.41e-09	14287	0.00235499	33.7205	Include	TRUE
Protein S100-A12	rs3014874	1	153337943	A	G	-0.1726	0.0137	0.2623	2.15e-36	14294	0.0115289	166.694	Include	TRUE
Protein S100-A12	rs61803119	1	153390202	T	G	0.1501	0.0194	0.1069	1.02e-14	14295	0.00430199	61.754	Include	TRUE
Fibroblast growth factor 19	rs13103023	4	39457617	A	G	0.0837	0.0124	0.3415	1.48e-11	14296	0.00315085	45.1806	Include	TRUE
Fibroblast growth factor 21	rs13229619	7	73030175	A	G	-0.1609	0.0176	0.1297	6.13e-20	14743	0.00584455	86.661	Include	TRUE
Fibroblast growth factor 21	rs2429473	12	47198899	A	C	-0.0812	0.0147	0.795	3.32e-08	14295	0.00214913	30.7837	Include	TRUE
Fibroblast growth factor 21	rs838131	19	49260677	A	C	0.1627	0.013	0.501	6.15e-36	14294	0.0132356	191.7	Include	TRUE
Fibroblast growth factor 23	rs3811621	2	190446541	C	G	0.1163	0.0131	0.2897	6.82e-19	14286	0.00556647	79.9565	Include	TRUE
Fibroblast growth factor 23	rs6127099	20	52731402	A	T	0.0907	0.0134	0.706	1.3e-11	14287	0.00341505	48.9511	Include	TRUE
Fibroblast growth factor 5	rs62298642	4	80968240	A	G	0.1131	0.0207	0.8677	4.66e-08	11341	0.00293687	33.3993	Include	TRUE
Fibroblast growth factor 5	rs144059387	4	81702627	A	G	0.4543	0.0594	0.9822	2.04e-14	9873	0.00721665	71.7533	Include	TRUE
Fms-related tyrosine kinase 3 ligand	rs55633025	1	159890969	A	G	0.0725	0.0129	0.4738	1.91e-08	12404	0.00262091	32.5899	Include	-
Fms-related tyrosine kinase 3 ligand	rs1866051	2	65602149	T	C	-0.0746	0.0115	0.4771	8.76e-11	14732	0.00277674	41.0153	Include	TRUE
Fms-related tyrosine kinase 3 ligand	rs7624160	3	128381886	T	G	-0.1061	0.0119	0.6093	4.84e-19	14719	0.00535964	79.3028	Include	TRUE
Fms-related tyrosine kinase 3 ligand	rs144317085	4	105806108	A	T	0.2206	0.0324	0.9647	9.85e-12	14722	0.00331442	48.9506	Include	TRUE
Fms-related tyrosine kinase 3 ligand	rs7726159	5	1282319	A	C	-0.1191	0.0128	0.3326	1.34e-20	14733	0.00629741	93.355	Include	TRUE
Fms-related tyrosine kinase 3 ligand	rs11212636	11	108311965	A	G	-0.0772	0.0117	0.4171	4.16e-11	14723	0.002898	42.7855	Include	TRUE
Fms-related tyrosine kinase 3 ligand	rs9554186	13	28455266	A	T	0.0821	0.0128	0.3602	1.42e-10	14286	0.00310674	44.5149	Include	TRUE
Fms-related tyrosine kinase 3 ligand	rs76428106	13	28604007	T	C	-1.1019	0.0524	0.9832	3.59e-98	13799	0.0401112	576.54	Include	TRUE
Fms-related tyrosine kinase 3 ligand	rs76428106	13	28604007	T	C	-1.1019	0.0524	0.9832	3.59e-98	13799	0.0401112	576.54	Include	TRUE
Fms-related tyrosine kinase 3 ligand	rs78429945	20	30439298	T	G	0.0884	0.016	0.1818	3.29e-08	14286	0.00232481	33.285	Include	TRUE
Glial cell line-derived neurotrophic factor	rs11740708	5	37868088	A	G	-0.3888	0.0198	0.0906	7.56e-86	14710	0.0249095	375.729	Include	TRUE
Glial cell line-derived neurotrophic factor	rs2194229	5	37918839	A	T	-0.1683	0.0179	0.1296	5.34e-21	14288	0.00639031	91.8791	Include	TRUE
Glial cell line-derived neurotrophic factor	rs2453338	5	38094871	A	T	0.0829	0.0124	0.352	2.3e-11	14734	0.00313514	46.3321	Include	TRUE
Glial cell line-derived neurotrophic factor	rs77671113	10	87694408	A	C	-0.1194	0.0208	0.0859	9.45e-09	14725	0.00223885	33.0366	Include	TRUE
Glial cell line-derived neurotrophic factor	rs55850217	19	14805280	T	C	0.0816	0.014	0.3119	5.59e-09	11755	0.0028581	33.6875	Include	-
Hepatocyte growth factor	rs5745687	7	81359051	T	C	-0.1943	0.0242	0.0608	9.83e-16	14733	0.00431159	63.789	Include	TRUE
Interleukin-10	rs12123181	1	206954566	A	G	-0.0996	0.0151	0.2042	4.22e-11	14296	0.0032241	46.2343	Include	TRUE
Interleukin-10	rs398518	3	8954959	A	G	-0.1293	0.0218	0.9146	3.01e-09	14296	0.00261166	37.4288	Include	TRUE
Interleukin-10	rs67037615	6	32453163	T	C	-0.1528	0.0196	0.8893	6.39e-15	14296	0.00459698	66.0127	Include	-
Interleukin-10	rs3135932	11	117864063	A	G	-0.1597	0.0154	0.823	3.39e-25	14744	0.00743041	110.359	Include	TRUE
Interleukin-10 receptor subunit beta	rs142421172	1	179682087	A	G	0.208	0.031	0.0438	1.95e-11	12840	0.00362393	46.6932	Include	-
Interleukin-10 receptor subunit beta	rs17860263	21	34629334	C	G	-0.2707	0.0419	0.0234	1.04e-10	14720	0.00334918	49.4589	Include	TRUE
Interleukin-10 receptor subunit beta	rs2850004	21	34657830	T	G	0.4097	0.011	0.4424	1e-200	14730	0.0828132	1329.8	Include	TRUE
Interleukin-12 subunit beta	rs11130215	3	5026008	A	G	-0.1009	0.0151	0.8154	2.36e-11	14732	0.00306489	45.2846	Include	TRUE
Interleukin-12 subunit beta	rs9815073	3	188115682	A	C	0.2861	0.013	0.3539	2.43e-107	14287	0.0374323	555.514	Include	TRUE
Interleukin-12 subunit beta	rs10045431	5	158814533	A	C	-0.4698	0.0124	0.2808	1e-200	14734	0.0891462	1441.84	Include	TRUE
Interleukin-12 subunit beta	rs2161418	5	158862192	T	C	-0.1044	0.0125	0.6026	6.71e-17	14287	0.00522021	74.962	Include	TRUE
Interleukin-12 subunit beta	rs705705	12	56435504	C	G	0.0785	0.0133	0.323	3.59e-09	12841	0.00269501	34.6947	Include	-
Interleukin-12 subunit beta	rs516978	12	121197553	C	G	0.0721	0.0122	0.3473	3.42e-09	14725	0.00235678	34.7808	Include	TRUE
Interleukin-12 subunit beta	rs76428106	13	28604007	T	C	-0.3406	0.0535	0.9832	1.94e-10	13800	0.0038324	53.0828	Include	TRUE
Interleukin-12 subunit beta	rs76428106	13	28604007	T	C	-0.3406	0.0535	0.9832	1.94e-10	13800	0.0038324	53.0828	Include	TRUE
Interleukin-12 subunit beta	rs1950897	14	68760141	T	C	0.0798	0.0128	0.7151	4.54e-10	14735	0.00259475	38.3279	Include	TRUE
Interleukin-12 subunit beta	rs12588969	14	103230758	C	G	-0.1297	0.0127	0.6875	1.74e-24	14287	0.00722824	104.007	Include	TRUE
Interleukin-12 subunit beta	rs8026767	15	80260554	A	G	-0.0743	0.0132	0.2595	1.81e-08	14734	0.00212163	31.3223	Include	TRUE
Interleukin-12 subunit beta	rs73416208	22	37881211	A	G	-0.1477	0.0246	0.0654	1.92e-09	14729	0.00266682	39.3793	Include	TRUE
Interleukin-13	rs13119159	4	40938582	A	G	0.0739	0.0132	0.4958	2.16e-08	11344	0.00273041	31.0531	Include	TRUE
Interleukin-15 receptor subunit alpha	rs2228059	10	6002368	T	G	0.3692	0.0127	0.5146	8.39e-186	11344	0.0680962	828.784	Include	TRUE
Interleukin-15 receptor subunit alpha	rs7898286	10	6009462	T	G	-0.1967	0.0135	0.3975	4.34e-48	11344	0.0185325	214.164	Include	TRUE
Interleukin-17C	rs114882743	1	176930254	A	T	-0.3259	0.0548	0.9804	2.73e-09	11345	0.00408186	46.4903	Include	TRUE
Interleukin-17C	rs17700884	16	88684495	T	G	-0.105	0.0136	0.3783	1.16e-14	11775	0.00518592	61.3721	Include	TRUE
Interleukin-18	rs385076	2	32489851	T	C	-0.1857	0.0123	0.3734	1.68e-51	14296	0.0161368	234.443	Include	TRUE
Interleukin-18	rs17229943	5	68682536	A	C	-0.16	0.0267	0.9351	2.07e-09	14744	0.00310723	45.9495	Include	TRUE
Interleukin-18	rs12681624	8	144606172	C	G	-0.0935	0.0157	0.8179	2.59e-09	13657	0.00260413	35.6523	Include	TRUE
Interleukin-18	rs5744249	11	112025306	A	C	0.2039	0.0135	0.7618	1.53e-51	14742	0.0150885	225.812	Include	TRUE
interleukin-18 receptor 1	rs114429030	2	102130347	T	C	0.184	0.0305	0.0508	1.61e-09	14295	0.00326503	46.8199	Include	TRUE
interleukin-18 receptor 1	rs74180212	2	102798245	T	G	0.1911	0.0143	0.5584	9.86e-41	10893	0.0180105	199.75	Include	-
interleukin-18 receptor 1	rs1115282	2	102890970	T	C	0.1489	0.0115	0.5422	2.42e-38	14743	0.0110066	164.055	Include	TRUE
interleukin-18 receptor 1	rs72823661	2	102968716	A	G	-0.371	0.0116	0.3736	1e-200	14737	0.0644223	1014.63	Include	TRUE
interleukin-18 receptor 1	rs78357146	17	64305051	A	G	-0.3382	0.0378	0.9715	3.65e-19	14743	0.00633381	93.9618	Include	TRUE
Interleukin-1-alpha	rs11759846	6	32586222	A	G	-0.3263	0.0266	0.0799	1.36e-34	11788	0.0156547	187.441	Include	-
Interleukin-1-alpha	rs13195317	6	32656094	T	C	-0.3251	0.0554	0.0358	4.4e-09	11301	0.00729649	83.049	Include	-
Interleukin-20 receptor subunit alpha	rs11987533	8	35154239	A	G	0.1171	0.0198	0.1374	3.34e-09	11344	0.00325042	36.9865	Include	TRUE
Interleukin-6	rs2228145	1	154426970	A	C	-0.1684	0.0119	0.6128	1.83e-45	14742	0.0134576	201.071	Include	-
Interleukin-7	rs112359206	8	79713766	A	G	0.1691	0.0225	0.9	5.67e-14	10894	0.00514707	56.3519	Include	-
Interleukin-8	rs12075	1	159175354	A	G	0.0667	0.0116	0.5552	8.92e-09	14741	0.00219733	32.4578	Include	TRUE
Interleukin-8	rs12075	1	159175354	A	G	0.0667	0.0116	0.5552	8.92e-09	14741	0.00219733	32.4578	Include	TRUE
Interleukin-8	rs12075	1	159175354	A	G	0.0667	0.0116	0.5552	8.92e-09	14741	0.00219733	32.4578	Include	TRUE
Interleukin-8	rs12075	1	159175354	A	G	0.0667	0.0116	0.5552	8.92e-09	14741	0.00219733	32.4578	Include	TRUE
Interleukin-8	rs12075	1	159175354	A	G	0.0667	0.0116	0.5552	8.92e-09	14741	0.00219733	32.4578	Include	TRUE
Interleukin-8	rs12075	1	159175354	A	G	0.0667	0.0116	0.5552	8.92e-09	14741	0.00219733	32.4578	Include	TRUE
Interleukin-8	rs12075	1	159175354	A	G	0.0667	0.0116	0.5552	8.92e-09	14741	0.00219733	32.4578	Include	TRUE
Interleukin-8	rs6446951	4	74574265	A	G	-0.1894	0.0241	0.0665	3.87e-15	14729	0.00445375	65.8838	Include	TRUE
Latency-associated peptide transforming growth factor beta 1	rs73045256	19	41811072	A	G	-0.1921	0.0276	0.9378	3.4e-12	14288	0.00430512	61.7689	Include	TRUE
Latency-associated peptide transforming growth factor beta 1	rs1800472	19	41847860	A	G	-0.4623	0.0335	0.0345	2.55e-43	14736	0.014238	212.813	Include	TRUE
Leukemia inhibitory factor receptor	rs2289779	5	38527228	T	G	0.0788	0.0134	0.5419	4.09e-09	11336	0.00308292	35.0498	Include	TRUE
Leukemia inhibitory factor receptor	rs41307428	9	136336804	T	C	0.2027	0.0299	0.067	1.21e-11	11774	0.00513682	60.7828	Include	TRUE
Monocyte chemoattractant protein-1	rs12075	1	159175354	A	G	0.1694	0.0113	0.5552	8.39e-51	14730	0.0141733	211.746	Include	TRUE
Monocyte chemoattractant protein-1	rs12075	1	159175354	A	G	0.1694	0.0113	0.5552	8.39e-51	14730	0.0141733	211.746	Include	TRUE
Monocyte chemoattractant protein-1	rs12075	1	159175354	A	G	0.1694	0.0113	0.5552	8.39e-51	14730	0.0141733	211.746	Include	TRUE
Monocyte chemoattractant protein-1	rs12075	1	159175354	A	G	0.1694	0.0113	0.5552	8.39e-51	14730	0.0141733	211.746	Include	TRUE
Monocyte chemoattractant protein-1	rs12075	1	159175354	A	G	0.1694	0.0113	0.5552	8.39e-51	14730	0.0141733	211.746	Include	TRUE
Monocyte chemoattractant protein-1	rs12075	1	159175354	A	G	0.1694	0.0113	0.5552	8.39e-51	14730	0.0141733	211.746	Include	TRUE
Monocyte chemoattractant protein-1	rs12075	1	159175354	A	G	0.1694	0.0113	0.5552	8.39e-51	14730	0.0141733	211.746	Include	TRUE
Monocyte chemoattractant protein-1	rs1846616	3	46032441	A	T	0.0856	0.0119	0.362	6.33e-13	14719	0.0033846	49.9803	Include	TRUE
Monocyte chemoattractant protein-1	rs35728689	3	46390228	A	G	0.3004	0.0198	0.0959	5.44e-52	14732	0.0156482	234.162	Include	TRUE
Monocyte chemoattractant protein-1	rs11870164	17	32567679	T	C	0.0751	0.013	0.2772	7.61e-09	14733	0.00226007	33.3685	Include	TRUE
Monocyte chemoattractant protein 2	rs12075	1	159175354	A	G	-0.0973	0.0116	0.5553	4.95e-17	14733	0.00467574	69.2019	Include	TRUE
Monocyte chemoattractant protein 2	rs12075	1	159175354	A	G	-0.0973	0.0116	0.5553	4.95e-17	14733	0.00467574	69.2019	Include	TRUE
Monocyte chemoattractant protein 2	rs12075	1	159175354	A	G	-0.0973	0.0116	0.5553	4.95e-17	14733	0.00467574	69.2019	Include	TRUE
Monocyte chemoattractant protein 2	rs12075	1	159175354	A	G	-0.0973	0.0116	0.5553	4.95e-17	14733	0.00467574	69.2019	Include	TRUE
Monocyte chemoattractant protein 2	rs12075	1	159175354	A	G	-0.0973	0.0116	0.5553	4.95e-17	14733	0.00467574	69.2019	Include	TRUE
Monocyte chemoattractant protein 2	rs12075	1	159175354	A	G	-0.0973	0.0116	0.5553	4.95e-17	14733	0.00467574	69.2019	Include	TRUE
Monocyte chemoattractant protein 2	rs12075	1	159175354	A	G	-0.0973	0.0116	0.5553	4.95e-17	14733	0.00467574	69.2019	Include	TRUE
Monocyte chemoattractant protein 2	rs8075337	17	32543769	T	C	0.1451	0.0119	0.5766	3.38e-34	14288	0.0102799	148.385	Include	TRUE
Monocyte chemoattractant protein 2	rs9915650	17	32656816	A	G	0.5314	0.0116	0.6298	1e-200	14719	0.131678	2231.78	Include	TRUE
Monocyte chemoattractant protein 2	rs2028036	17	32726963	A	T	0.1534	0.0228	0.0786	1.72e-11	14730	0.00340841	50.3707	Include	-
Monocyte chemoattractant protein-3	rs12075	1	159175354	A	G	-0.0899	0.013	0.5624	4.67e-12	11780	0.00397807	47.0408	Include	TRUE
Monocyte chemoattractant protein-3	rs12075	1	159175354	A	G	-0.0899	0.013	0.5624	4.67e-12	11780	0.00397807	47.0408	Include	TRUE
Monocyte chemoattractant protein-3	rs12075	1	159175354	A	G	-0.0899	0.013	0.5624	4.67e-12	11780	0.00397807	47.0408	Include	TRUE
Monocyte chemoattractant protein-3	rs12075	1	159175354	A	G	-0.0899	0.013	0.5624	4.67e-12	11780	0.00397807	47.0408	Include	TRUE
Monocyte chemoattractant protein-3	rs12075	1	159175354	A	G	-0.0899	0.013	0.5624	4.67e-12	11780	0.00397807	47.0408	Include	TRUE
Monocyte chemoattractant protein-3	rs12075	1	159175354	A	G	-0.0899	0.013	0.5624	4.67e-12	11780	0.00397807	47.0408	Include	TRUE
Monocyte chemoattractant protein-3	rs12075	1	159175354	A	G	-0.0899	0.013	0.5624	4.67e-12	11780	0.00397807	47.0408	Include	TRUE
Monocyte chemoattractant protein-3	rs2228467	3	42906116	T	C	-0.3169	0.0252	0.9268	2.88e-36	11782	0.0136261	162.733	Include	TRUE
Monocyte chemoattractant protein-3	rs2228467	3	42906116	T	C	-0.3169	0.0252	0.9268	2.88e-36	11782	0.0136261	162.733	Include	TRUE
Monocyte chemoattractant protein-3	rs4146770	3	151048544	T	C	-0.0933	0.0165	0.7978	1.56e-08	11760	0.00280846	33.1149	Include	TRUE
Monocyte chemoattractant protein-3	rs7116054	11	68891695	T	C	-0.0998	0.0179	0.1822	2.47e-08	11335	0.00296815	33.7382	Include	TRUE
Monocyte chemoattractant protein-3	rs7213460	17	32522613	A	G	0.0942	0.0132	0.4161	9.58e-13	11780	0.00431189	51.0054	Include	TRUE
Monocyte chemoattractant protein-4	rs12075	1	159175354	A	G	0.189	0.0114	0.5553	9.89e-62	14733	0.017642	264.552	Include	TRUE
Monocyte chemoattractant protein-4	rs12075	1	159175354	A	G	0.189	0.0114	0.5553	9.89e-62	14733	0.017642	264.552	Include	TRUE
Monocyte chemoattractant protein-4	rs12075	1	159175354	A	G	0.189	0.0114	0.5553	9.89e-62	14733	0.017642	264.552	Include	TRUE
Monocyte chemoattractant protein-4	rs12075	1	159175354	A	G	0.189	0.0114	0.5553	9.89e-62	14733	0.017642	264.552	Include	TRUE
Monocyte chemoattractant protein-4	rs12075	1	159175354	A	G	0.189	0.0114	0.5553	9.89e-62	14733	0.017642	264.552	Include	TRUE
Monocyte chemoattractant protein-4	rs12075	1	159175354	A	G	0.189	0.0114	0.5553	9.89e-62	14733	0.017642	264.552	Include	TRUE
Monocyte chemoattractant protein-4	rs12075	1	159175354	A	G	0.189	0.0114	0.5553	9.89e-62	14733	0.017642	264.552	Include	TRUE
Monocyte chemoattractant protein-4	rs7612912	3	42910621	T	C	0.1281	0.012	0.6276	1.33e-26	14714	0.00767045	113.72	Include	TRUE
Monocyte chemoattractant protein-4	rs72825017	17	32529710	T	G	-0.1997	0.0251	0.0594	1.77e-15	14730	0.00445633	65.9266	Include	TRUE
Monocyte chemoattractant protein-4	rs3917900	17	32587314	A	G	0.1557	0.012	0.6401	1.7e-38	14730	0.0111696	166.364	Include	TRUE
Monocyte chemoattractant protein-4	rs3136676	17	32683289	A	G	0.3903	0.0251	0.9384	1.6e-54	14728	0.0176115	263.996	Include	TRUE
Macrophage inflammatory protein 1a	rs5743604	4	38801285	A	G	-0.0736	0.0135	0.7503	4.98e-08	14737	0.00202973	29.969	Include	TRUE
Macrophage inflammatory protein 1a	rs1719144	17	34431403	A	G	0.4087	0.0135	0.2335	1e-200	14295	0.0597913	908.945	Include	TRUE
Macrophage inflammatory protein 1a	rs9911791	17	34820996	A	G	0.176	0.0162	0.8208	1.71e-27	14295	0.00911236	131.441	Include	TRUE
Matrix metalloproteinase-1	rs12141791	1	156419786	A	G	0.0859	0.013	0.6981	3.9e-11	14296	0.00311026	44.5968	Include	TRUE
Matrix metalloproteinase-1	rs4734879	8	106583124	A	G	0.1136	0.0137	0.7422	1.11e-16	14296	0.00493845	70.9405	Include	TRUE
Matrix metalloproteinase-1	rs141782294	11	102354473	A	G	0.3767	0.0445	0.9777	2.56e-17	14731	0.00618774	91.7066	Include	TRUE
Matrix metalloproteinase-1	rs77095316	11	102572180	T	G	-0.1416	0.0238	0.0705	2.69e-09	14744	0.00262782	38.8413	Include	TRUE
Matrix metalloproteinase-1	rs2155053	11	102604607	T	C	-0.3212	0.0264	0.9461	4.68e-34	14741	0.0105222	156.736	Include	TRUE
Matrix metalloproteinase-1	rs484915	11	102673248	A	T	-0.3517	0.0119	0.5613	5.73e-192	14295	0.0609168	927.164	Include	FALSE
Matrix metalloproteinase-1	rs116889819	11	102806398	A	G	-0.176	0.03	0.0455	4.45e-09	14744	0.00269056	39.7712	Include	TRUE
Matrix metalloproteinase-1	rs2926741	12	57098597	T	C	-0.0704	0.0126	0.3436	2.31e-08	14296	0.00223562	32.0275	Include	TRUE
Matrix metalloproteinase-10	rs72699188	9	6176871	C	G	-0.0931	0.0166	0.8507	2.04e-08	14744	0.00220174	32.5296	Include	TRUE
Matrix metalloproteinase-10	rs11225354	11	102510046	T	C	0.2957	0.0181	0.879	5.38e-60	14296	0.0185997	270.903	Include	TRUE
Matrix metalloproteinase-10	rs17860955	11	102649482	T	C	1.1371	0.047	0.983	2.6e-129	14256	0.0432145	643.801	Include	TRUE
Matrix metalloproteinase-10	rs17099622	11	102700352	A	G	-0.2064	0.0233	0.9296	8.12e-19	14296	0.00557594	80.1494	Include	TRUE
Matrix metalloproteinase-10	rs142915220	11	102881952	A	G	-0.3256	0.0494	0.9794	4.37e-11	13809	0.00427786	59.3181	Include	TRUE
Neurotrophin-3	rs28735437	15	88514855	C	G	-0.1168	0.0164	0.1435	1.06e-12	14737	0.00335347	49.5797	Include	TRUE
Neurotrophin-3	rs11151953	18	72123860	C	G	0.0734	0.0124	0.5258	3.23e-09	14296	0.00268661	38.5058	Include	FALSE
Osteoprotegerin	rs114165349	1	27021913	C	G	-0.1948	0.034	0.0337	1.01e-08	14727	0.00247144	36.4821	Include	TRUE
Osteoprotegerin	rs9643126	8	119443927	C	G	0.0837	0.0146	0.4689	9.87e-09	10893	0.00348929	38.135	Include	-
Osteoprotegerin	rs2247769	8	120081031	T	C	-0.1705	0.0114	0.5577	1.42e-50	14285	0.0143416	207.821	Include	TRUE
Osteoprotegerin	rs112635299	14	94838142	T	G	0.2618	0.0433	0.0205	1.48e-09	14733	0.0027525	40.659	Include	TRUE
Osteoprotegerin	rs704	17	26694861	A	G	-0.1404	0.0111	0.4726	1.14e-36	14733	0.00982648	146.19	Include	TRUE
Osteoprotegerin	rs704	17	26694861	A	G	-0.1404	0.0111	0.4726	1.14e-36	14733	0.00982648	146.19	Include	TRUE
Oncostatin-M	rs9264931	6	31274196	T	C	-0.1048	0.0191	0.8812	4.09e-08	14736	0.00229955	33.9597	Include	-
Oncostatin-M	rs2511241	11	72945341	T	C	0.177	0.0236	0.9163	6.38e-14	13668	0.00480551	65.9892	Include	-
Oncostatin-M	rs111865607	14	88422929	T	C	-0.1077	0.0178	0.2079	1.44e-09	10894	0.00382029	41.7701	Include	-
Oncostatin-M	rs3859189	17	38137033	A	G	0.1101	0.0117	0.5367	4.95e-21	14729	0.00602835	89.318	Include	TRUE
Oncostatin-M	rs3859189	17	38137033	A	G	0.1101	0.0117	0.5367	4.95e-21	14729	0.00602835	89.318	Include	TRUE
Programmed cell death 1 ligand 1	rs822335	9	5448218	T	C	-0.1295	0.012	0.3471	3.77e-27	14736	0.007601	112.851	Include	TRUE
Stem cell factor	rs705379	7	94953895	A	G	0.0789	0.012	0.4598	4.87e-11	14288	0.00309248	44.3163	Include	TRUE
Stem cell factor	rs2740488	9	107661742	A	C	0.1156	0.0133	0.7485	3.57e-18	14732	0.00503124	74.485	Include	TRUE
Stem cell factor	rs138854302	9	128807910	T	C	-0.1391	0.0205	0.0915	1.16e-11	14736	0.00321685	47.55	Include	TRUE
Stem cell factor	rs174535	11	61551356	T	C	-0.0735	0.0121	0.6459	1.24e-09	14736	0.00247113	36.4998	Include	-
Stem cell factor	rs11608458	12	89369806	T	C	-0.0707	0.0122	0.6366	6.83e-09	14288	0.00231271	33.1159	Include	TRUE
Stem cell factor	rs45617141	15	43623397	T	G	0.2803	0.0512	0.9812	4.38e-08	12935	0.00289862	37.5969	Include	TRUE
Stem cell factor	rs16942887	16	67928042	A	G	0.1658	0.0171	0.1303	3.14e-22	14736	0.00623036	92.3736	Include	TRUE
Stem cell factor	rs798893	19	54793830	C	G	0.095	0.0141	0.2138	1.61e-11	14725	0.00303402	44.8058	Include	-
Stem cell factor	rs6073958	20	44551855	T	C	-0.2858	0.0144	0.8039	1.16e-87	14730	0.0257534	389.322	Include	TRUE
Stem cell factor	rs2024570	20	44776543	T	C	-0.1985	0.0341	0.0394	5.85e-09	14288	0.00298256	42.7364	Include	TRUE
SIR2-like protein 2	rs144373891	19	39379770	T	C	-0.5739	0.0515	0.0161	7.69e-29	14736	0.0104347	155.366	Include	TRUE
Signaling lymphocytic activation molecule	rs12058421	1	160581152	A	C	-0.1256	0.0159	0.1616	2.8e-15	14731	0.00427466	63.2318	Include	TRUE
Signaling lymphocytic activation molecule	rs60094514	1	160636559	T	C	0.2209	0.0162	0.8506	2.45e-42	14732	0.0124022	184.978	Include	TRUE
Signaling lymphocytic activation molecule	rs10212190	3	186731157	A	T	0.0727	0.0121	0.6151	1.88e-09	14285	0.00250261	35.8344	Include	TRUE
Signaling lymphocytic activation molecule	rs570025519	5	95263427	A	G	0.1321	0.0164	0.2395	7.96e-16	10894	0.00635683	69.6815	Include	-
Signaling lymphocytic activation molecule	rs114466578	6	32635501	A	G	0.1017	0.0168	0.796	1.42e-09	12733	0.00335904	42.9081	Include	-
Signaling lymphocytic activation molecule	rs2790462	10	28873202	T	C	-0.0747	0.0126	0.2977	3.06e-09	14733	0.00233331	34.4524	Include	TRUE
Signaling lymphocytic activation molecule	rs56244095	17	7063899	A	C	0.1013	0.0156	0.2121	8.38e-11	14286	0.00342974	49.1589	Include	TRUE
Signaling lymphocytic activation molecule	rs2725405	17	79220224	C	G	0.0894	0.0141	0.4462	2.29e-10	10271	0.00394991	40.7225	Include	FALSE
Sulfotransferase 1A1	rs66530140	4	187161211	T	C	-0.1678	0.0136	0.4926	5.64e-35	10913	0.0140753	155.768	Include	TRUE
Sulfotransferase 1A1	rs2731674	5	176839890	T	G	-0.083	0.0152	0.2653	4.75e-08	11790	0.00268555	31.7425	Include	TRUE
Transforming growth factor-alpha	rs72912115	2	70774295	A	T	0.137	0.0184	0.114	9.65e-14	14728	0.00379149	56.046	Include	TRUE
Transforming growth factor-alpha	rs3859189	17	38137033	A	G	0.0655	0.0116	0.5369	1.64e-08	14726	0.00213344	31.48	Include	TRUE
TNF-beta	rs9263475	6	31050348	A	G	0.1432	0.0157	0.7774	7.44e-20	11792	0.00709718	84.2738	Include	-
TNF-beta	rs542608643	6	31821910	T	C	-0.3554	0.0467	0.0294	2.74e-14	8387	0.00720863	60.8832	Include	-
TNF-beta	rs2364485	12	6514963	A	C	0.1759	0.0189	0.1645	1.32e-20	11344	0.00850499	97.2911	Include	TRUE
Tumor necrosis factor receptor superfamily member 9	rs1776354	1	7972201	A	G	-0.1301	0.013	0.5203	1.41e-23	11783	0.00844905	100.386	Include	TRUE
Tumor necrosis factor ligand superfamily member 14	rs184708984	15	23989218	T	C	-0.6334	0.1109	0.0083	1.12e-08	6942	0.00660457	46.1405	Include	TRUE
Tumor necrosis factor ligand superfamily member 14	rs344560	19	6665020	T	C	-0.4894	0.0273	0.0625	7.29e-72	11793	0.0280679	340.505	Include	TRUE
Tumor necrosis factor ligand superfamily member 14	rs11569551	19	6682873	A	G	0.2584	0.0327	0.0429	2.74e-15	11793	0.00548314	65.0082	Include	TRUE
TNF-related apoptosis-inducing ligand	rs16840522	1	196710916	T	C	-0.1191	0.0147	0.8073	5.4e-16	14725	0.00441337	65.2661	Include	TRUE
TNF-related apoptosis-inducing ligand	rs490342	3	172130799	T	G	0.1252	0.02	0.1051	3.85e-10	13228	0.0029486	39.1135	Include	TRUE
TNF-related apoptosis-inducing ligand	rs574044675	3	172274232	A	C	0.5818	0.0399	0.9715	3.69e-48	13173	0.0187441	251.595	Include	TRUE
TNF-related apoptosis-inducing ligand	rs5030044	3	186449122	A	G	0.285	0.0187	0.886	1.9e-52	14287	0.0164081	238.3	Include	TRUE
TNF-related apoptosis-inducing ligand	rs1065657	6	90047013	A	G	0.0655	0.0118	0.4536	2.84e-08	14287	0.00212665	30.444	Include	TRUE
TNF-related apoptosis-inducing ligand	rs174533	11	61549025	A	G	0.0787	0.0121	0.3509	7.81e-11	14732	0.00282146	41.6777	Include	TRUE
TNF-related apoptosis-inducing ligand	rs8178824	17	64224775	T	C	0.2575	0.037	0.029	3.42e-12	14735	0.00373424	55.2227	Include	TRUE
TNF-related apoptosis-inducing ligand	rs654488	18	29804863	A	T	-0.0894	0.0115	0.4593	7.61e-15	14735	0.0039697	58.7187	Include	FALSE
TNF-related apoptosis-inducing ligand	rs4760	19	44153100	A	G	0.3554	0.0163	0.8425	2.14e-105	14287	0.0335209	495.454	Include	TRUE
TNF-related apoptosis-inducing ligand	rs4760	19	44153100	A	G	0.3554	0.0163	0.8425	2.14e-105	14287	0.0335209	495.454	Include	TRUE
TNF-related activation-induced cytokine	rs79287178	3	172294500	A	G	-0.4987	0.0343	0.0334	6.82e-48	14719	0.0160584	240.188	Include	TRUE
TNF-related activation-induced cytokine	rs11713634	3	194061578	A	G	-0.0978	0.015	0.2943	7.03e-11	11336	0.003973	45.2095	Include	TRUE
TNF-related activation-induced cytokine	rs62501135	8	23089208	A	G	-0.1532	0.0148	0.2051	4.13e-25	14288	0.00765289	110.172	Include	TRUE
TNF-related activation-induced cytokine	rs2468187	8	120201029	T	C	-0.1618	0.0118	0.4162	8.62e-43	14735	0.0127219	189.848	Include	TRUE
TNF-related activation-induced cytokine	rs4512994	13	43039673	A	C	0.1172	0.0116	0.4634	5.33e-24	14736	0.00683112	101.342	Include	TRUE
TNF-related activation-induced cytokine	rs704	17	26694861	A	G	-0.1085	0.0116	0.4755	8.48e-21	14736	0.00587199	87.029	Include	TRUE
TNF-related activation-induced cytokine	rs704	17	26694861	A	G	-0.1085	0.0116	0.4755	8.48e-21	14736	0.00587199	87.029	Include	TRUE
Thymic stromal lymphopoietin	rs4724126	7	42730058	T	G	0.0846	0.0152	0.2624	2.61e-08	11344	0.00277048	31.5101	Include	TRUE
Tumor necrosis factor ligand superfamily member 12	rs73133996	3	98429219	C	G	0.0812	0.012	0.4558	1.32e-11	14288	0.00327096	46.8822	Include	FALSE
Tumor necrosis factor ligand superfamily member 12	rs9842051	3	143021856	C	G	0.1192	0.014	0.748	1.68e-17	14288	0.00535654	76.9357	Include	TRUE
Tumor necrosis factor ligand superfamily member 12	rs201375822	10	17895807	T	C	0.1082	0.0193	0.2616	2.07e-08	10692	0.00452287	48.5691	Include	-
Tumor necrosis factor ligand superfamily member 12	rs10831650	11	11644391	A	G	0.0692	0.0125	0.3558	3.09e-08	14288	0.00219517	31.4292	Include	TRUE
Tumor necrosis factor ligand superfamily member 12	rs34790908	17	7451110	T	C	0.211	0.0129	0.2563	3.9e-60	14732	0.0169723	254.319	Include	TRUE
Tumor necrosis factor ligand superfamily member 12	rs7503751	17	7789542	A	G	-0.1386	0.0238	0.0779	5.76e-09	14288	0.00275976	39.5351	Include	TRUE
Urokinase-type plasminogen activator	rs7564243	2	160726868	A	G	-0.0852	0.0114	0.5375	7.8e-14	14729	0.0036091	53.3438	Include	TRUE
Urokinase-type plasminogen activator	rs13299342	9	136141504	A	G	0.1	0.017	0.1744	4.04e-09	11781	0.00287969	34.0179	Include	TRUE
Urokinase-type plasminogen activator	rs2227575	10	75677840	A	C	-0.0946	0.0115	0.5624	1.93e-16	14729	0.00440489	65.1578	Include	TRUE
Urokinase-type plasminogen activator	rs11220462	11	126243952	A	G	-0.1024	0.0161	0.1509	2.01e-10	14731	0.00268706	39.6844	Include	TRUE
Urokinase-type plasminogen activator	rs7406661	17	7063667	T	C	-0.1107	0.0156	0.7855	1.28e-12	14286	0.00412951	59.2305	Include	TRUE
Urokinase-type plasminogen activator	rs4800787	18	24686365	T	C	-0.094	0.0125	0.3008	5.48e-14	14730	0.00371676	54.9447	Include	TRUE
Urokinase-type plasminogen activator	rs4760	19	44153100	A	G	0.1408	0.0165	0.8426	1.42e-17	14286	0.0052585	75.5094	Include	TRUE
Urokinase-type plasminogen activator	rs4760	19	44153100	A	G	0.1408	0.0165	0.8426	1.42e-17	14286	0.0052585	75.5094	Include	TRUE
Urokinase-type plasminogen activator	rs4251805	19	44174441	T	C	-0.422	0.0311	0.0405	6.1e-42	14734	0.0138406	206.761	Include	TRUE
Vascular endothelial growth factor A	rs114694170	5	88180196	T	C	-0.1625	0.0267	0.9462	1.16e-09	14728	0.00268845	39.6968	Include	TRUE
Vascular endothelial growth factor A	rs62401205	6	43855489	A	C	-0.2112	0.0333	0.0429	2.26e-10	14296	0.00366296	52.5509	Include	TRUE
Vascular endothelial growth factor A	rs4349809	6	43924830	T	G	0.4259	0.0113	0.5288	1e-200	14734	0.0903945	1464.03	Include	TRUE
Vascular endothelial growth factor A	rs6993770	8	106581528	A	T	0.1231	0.0134	0.7319	4.06e-20	14296	0.00594696	85.5143	Include	TRUE
Vascular endothelial growth factor A	rs6993770	8	106581528	A	T	0.1231	0.0134	0.7319	4.06e-20	14296	0.00594696	85.5143	Include	TRUE
Vascular endothelial growth factor A	rs6475938	9	2687795	A	T	0.1344	0.0125	0.542	5.8e-27	12412	0.00896795	112.299	Include	-
C-C motif chemokine 19	rs13010492	2	204776176	C	G	-0.0803	0.0123	0.4754	6.65e-11	13422	0.00321624	43.3012	Exclude	-
C-C motif chemokine 19	rs4766578	12	111904371	A	T	-0.0801	0.0132	0.5095	1.29e-09	11785	0.00320685	37.9078	Exclude	-
C-C motif chemokine 25	rs635634	9	136155000	T	C	-0.2482	0.0166	0.1875	1.52e-50	11785	0.0187697	225.394	Exclude	-
C-C motif chemokine 25	rs516316	19	49206145	C	G	-0.3279	0.0114	0.4445	6.2e-182	14734	0.0530968	826.085	Exclude	-
Natural killer cell receptor 2B4	rs3184504	12	111884608	T	C	0.116	0.0128	0.4764	1.27e-19	11784	0.00671301	79.6272	Exclude	-
T-cell surface glycoprotein CD5	rs3104373	6	32600375	T	C	0.0973	0.0165	0.1469	3.7e-09	14735	0.00237289	35.0429	Exclude	-
T-cell surface glycoprotein CD5	rs3184504	12	111884608	T	C	0.1427	0.0128	0.4764	7.29e-29	11784	0.010159	120.921	Exclude	-
T-cell surface glycoprotein CD6 isoform	rs597808	12	111973358	A	G	0.116	0.0134	0.4779	4.86e-18	11335	0.00671486	76.6139	Exclude	-
Cystatin D	rs516316	19	49206145	C	G	0.0845	0.0115	0.4441	2.01e-13	14734	0.0035255	52.1214	Exclude	-
Fractalkine	rs7763262	6	32424882	T	C	0.0811	0.012	0.3484	1.4e-11	14743	0.00298628	44.1526	Exclude	-
Fractalkine	rs635634	9	136155000	T	C	-0.1145	0.0166	0.1884	5.29e-12	11792	0.00400926	47.4594	Exclude	-
C-X-C motif chemokine 10	rs2523495	6	31377978	T	C	0.1095	0.0196	0.1048	2.31e-08	14743	0.00224978	33.2388	Exclude	-
C-X-C motif chemokine 10	rs3184504	12	111884608	T	C	0.1138	0.0131	0.4756	3.72e-18	11793	0.0064598	76.6627	Exclude	-
C-X-C motif chemokine 11	rs3184504	12	111884608	T	C	0.1236	0.0132	0.4764	7.7e-21	11785	0.00762146	90.4934	Exclude	-
C-X-C motif chemokine 5	rs7090111	10	65077994	C	G	-0.1734	0.0117	0.5834	1.08e-49	14735	0.0146155	218.524	Exclude	-
C-X-C motif chemokine 9	rs3184504	12	111884608	T	C	0.1008	0.013	0.4744	8.92e-15	11784	0.005067	60.0035	Exclude	-
Delta and Notch-like epidermal growth factor-related receptor	rs62193248	2	230596917	A	T	0.213	0.0123	0.6507	3.5e-67	14287	0.0206238	300.815	Exclude	-
Fibroblast growth factor 19	rs7005978	8	59382715	A	G	-0.1055	0.0123	0.3458	9.72e-18	14744	0.00503582	74.6138	Exclude	-
Fibroblast growth factor 19	rs516246	19	49206172	T	C	-0.1661	0.0118	0.445	5.31e-45	14744	0.0136277	203.675	Exclude	-
Fibroblast growth factor 21	rs1260326	2	27730940	T	C	0.1323	0.0119	0.3977	1.03e-28	14730	0.00838529	124.543	Exclude	-
Fibroblast growth factor 5	rs10857147	4	81181072	A	T	-0.5319	0.0128	0.6983	1e-200	11785	0.119209	1594.74	Exclude	-
Hepatocyte growth factor	rs59950280	4	3452345	A	G	0.1219	0.0131	0.328	1.34e-20	13222	0.00655059	87.1698	Exclude	-
Interleukin-12 subunit beta	rs3130510	6	31154493	A	G	0.1155	0.014	0.2275	1.58e-16	14735	0.00468893	69.4075	Exclude	-
Interleukin-12 subunit beta	rs3184504	12	111884608	T	C	0.1332	0.0131	0.4766	2.76e-24	11785	0.00885169	105.231	Exclude	-
Interleukin-15 receptor subunit alpha	rs7137828	12	111932800	T	C	-0.0748	0.0133	0.5243	1.87e-08	11344	0.00279091	31.7431	Exclude	-
interleukin-18 receptor 1	rs28929474	14	94844947	T	C	0.2643	0.0445	0.0204	2.86e-09	14743	0.00279192	41.2709	Exclude	-
Leukemia inhibitory factor receptor	rs635634	9	136155000	T	C	-0.2885	0.0153	0.1918	2.61e-79	11784	0.0258041	312.077	Exclude	-
Monocyte chemoattractant protein-4	rs2721961	8	116657911	T	G	-0.1201	0.0133	0.7293	1.72e-19	14288	0.00569522	81.8279	Exclude	-
Macrophage inflammatory protein 1a	rs7137828	12	111932800	T	C	-0.0837	0.0133	0.5247	3.11e-10	11344	0.0034943	39.7713	Exclude	-
Matrix metalloproteinase-10	rs516316	19	49206145	C	G	0.1003	0.0117	0.4452	1.01e-17	14742	0.00496962	73.6181	Exclude	-
Oncostatin-M	rs653178	12	112007756	T	C	-0.0728	0.0132	0.5224	3.48e-08	11785	0.0026446	31.244	Exclude	-
Stem cell factor	rs12149545	16	56993161	A	G	0.1146	0.0123	0.3094	1.2e-20	14736	0.00561237	83.1593	Exclude	-
Signaling lymphocytic activation molecule	rs3184504	12	111884608	T	C	0.097	0.013	0.4758	8.55e-14	11783	0.00469348	55.5546	Exclude	-
Sulfotransferase 1A1	rs149278	16	28561581	T	C	-0.1882	0.0135	0.5314	3.58e-44	11344	0.0176398	203.663	Exclude	-
TNF-beta	rs2507978	6	31351664	A	G	-0.1858	0.0131	0.563	1.16e-45	11792	0.0169868	203.735	Exclude	-
TNF-beta	rs35588235	6	31519775	T	C	0.5562	0.0183	0.8648	1e-200	11791	0.072341	919.333	Exclude	-
TNF-beta	rs7310615	12	111865049	C	G	0.1356	0.0134	0.4758	4.53e-24	11344	0.00917214	104.993	Exclude	-
Tumor necrosis factor receptor superfamily member 9	rs2854008	6	31312538	A	G	0.0926	0.0149	0.2629	5.14e-10	11784	0.0033233	39.2856	Exclude	-
Tumor necrosis factor ligand superfamily member 14	rs11950562	5	131652529	A	C	0.0785	0.0132	0.5494	2.73e-09	11793	0.00305105	36.085	Exclude	-
TNF-related apoptosis-inducing ligand	rs28929474	14	94844947	T	C	0.6692	0.044	0.0205	3.08e-52	14735	0.0179846	269.819	Exclude	-
TNF-related activation-induced cytokine	rs117113213	20	39165692	A	G	-0.1646	0.03	0.0498	4.1e-08	14723	0.00256409	37.8431	Exclude	-
Tumor necrosis factor ligand superfamily member 12	rs13107325	4	103188709	T	C	0.2027	0.0236	0.0696	8.77e-18	14733	0.00532128	78.8072	Exclude	-
Tumor necrosis factor ligand superfamily member 12	rs579459	9	136154168	T	C	0.1098	0.0157	0.7888	2.68e-12	11785	0.00401694	47.5225	Exclude	-
Vascular endothelial growth factor A	rs10822155	10	65071215	A	C	0.0838	0.0117	0.4155	7.93e-13	14744	0.00341094	50.4561	Exclude	-
Legend: R2 is the proportion of the variability of the inflammatory proteins explained by each instrument. "MR keep" represents instrumental variables without significant palindrome and ambiguity features, and "-" indicates SNPs that are associated with confounders or are not available in the outcome dataset; Abbreviation: Chr, chromosome; SE, standard error; EAF, effect allele frequency.

## Sheet: Table S2
Table S2: Sensitivity analysis of the causal association between suggestive inflammatory proteins and type 2 diabetes mellitus.
Cohort	Exposure	Heterogeneity				Horizontal pleiotropy
		QIVW	PIVW	QMR egger	PMR egger	EggerIntercept	PPleiotropy
Mahajan et al.	CCL28	0.718092	0.698342	0.382713	0.536155	-0.00606457	0.665823
	CCL4	5.29733	0.151276	4.07164	0.130574	-0.0225254	0.518981
	CX3CL1	0.357474	0.549912	-	-	-	-
	FGF-21	2.77013	0.250307	2.65822	0.103016	0.00580462	0.871163
	hGDNF	0.4258	0.934863	0.288165	0.865816	-0.00298343	0.746255
	IL-17C	2.76748e-05	0.995803	-	-	-	-
	MCP-3	2.65395	0.617297	0.9404	0.815669	-0.00973233	0.281766
	MIP-1-alpha	0.00573276	0.997138	0.00573117	0.939654	-1.06891e-05	0.999196
	TGF-alpha	0.330248	0.565513	-	-	-	-
	VEGFA	1.69942	0.637062	1.67483	0.432829	0.00146665	0.889778
Cai et al.	CCL28	2.25011	0.324634	2.24407	0.134127	0.0513312	0.967003
	CCL4	0.799111	0.84968	0.374752	0.829132	0.0679397	0.581622
	CX3CL1	0.297759	0.585291	-	-	-	-
	FGF-21	2.19822	0.333167	0.614357	0.433152	0.0543338	0.427446
	hGDNF	1.70279	0.636313	0.66582	0.716835	0.0253543	0.415664
	IL-17C	0.363569	0.546531	-	-	-	-
	MCP-3	4.13414	0.388156	3.81986	0.281585	0.025302	0.653441
	MIP-1-alpha	0.18871	0.909959	0.00686762	0.933954	0.0309662	0.74339
	TGF-alpha	0.000583079	0.980735	-	-	-	-
	VEGFA	1.69114	0.638905	0.891074	0.64048	0.0297746	0.465461
Legend: "-" indicates that MR egger analysis can not be performed due to fewer than 3 SNPs.

## Sheet: Table S3
Table S3: Meta-analysis of significant inflammatory proteins in the discovery and replication cohorts.
Exposure	Fixed effect model		Random effect model		Cochran’s Q test		Heterogeneity
	OR (95% CI)	P-value	OR (95% CI)	P-value	QHeterogeneity	PHeterogeneity	I2
CX3CL1	1.22 (1.13-1.31)	1.55514e-07	1.30 (1.04-1.63)	0.0198827	3.5119	0.0609295	0.715254
FGF-21	0.87 (0.81-0.93)	9.76578e-05	0.87 (0.81-0.93)	9.76578e-05	0.368509	0.543818	0
hGDNF	0.96 (0.95-0.98)	2.77479e-05	0.96 (0.93-0.99)	0.00973055	1.10666	0.29281	0.0963766
IL-17C	0.97 (0.97-0.98)	0	0.97 (0.97-0.98)	0	0.166264	0.683453	0
MIP-1-alpha	1.02 (1.01-1.02)	8.98059e-63	1.01 (0.99-1.03)	0.503325	2.41352	0.120292	0.585667
TGF-alpha	1.16 (1.15-1.17)	3.32639e-248	1.16 (1.15-1.17)	3.32639e-248	0.0148788	0.902916	0

## Sheet: Table S4
Table S4: Sensitivity analysis of reverse causality between 4 inflammatory proteins and type 2 diabetes mellitus.
Cohort	Outcome	Heterogeneity				Horizontal pleiotropy
		QIVW	PIVW	QMR egger	PMR egger	EggerIntercept	PPleiotropy
Mahajan et al.	CX3CL1	247.744	0.0041264	247.51	0.00367615	0.00310283	0.295869
	FGF-21	340.325	2.31916e-10	338.379	2.67183e-10	0.00105342	0.671528
	hGDNF	251.638	0.00248777	251.003	0.00232494	-0.00173084	0.487713
	TGF-alpha	187.218	0.583942	186.644	0.575508	-0.00166693	0.449549
Cai et al.	CX3CL1	2.95416	0.398747	2.90964	0.233442	-0.000327794	0.987564
	FGF-21	0.319164	0.956385	0.318855	0.852632	0.00382669	0.877243
	hGDNF	4.44829	0.216949	3.62384	0.16334	0.0164165	0.569487
	TGF-alpha	7.4649	0.0584671	0.489763	0.782797	0.0485224	0.118432

## Sheet: Table S5
Table S5: Sensitivity analysis of the causal association between 4 inflammatory proteins and complications of type 2 diabetes mellitus.
Exposure	Outcome	Heterogeneity				Horizontal pleiotropy		Steiger test
		QIVW	PIVW	QMR egger	PMR egger	EggerIntercept	PPleiotropy	Unidirectionality	P-value
FGF-21	T2D with ketoacidosis	2.71644	0.257118	2.10892	0.146443	0.115824	0.686405	TRUE	5.07715e-56
	T2D with renal complications	2.86348	0.238892	0.413591	0.520152	-0.116845	0.361935	TRUE	2.97017e-56
	T2D with ophthalmic complications	4.25182	0.119324	1.32974	0.248852	0.102802	0.377811	TRUE	2.5216e-55
	T2D with neurological complications	1.15243	0.562022	0.033545	0.854678	0.0935832	0.482131	TRUE	7.33022e-56
	T2D with peripheral circulatory complications	1.18575	0.552736	0.091993	0.761659	-0.0868397	0.485742	TRUE	3.4292e-56
hGDNF	T2D with ketoacidosis	0.0562356	0.972274	0.0193788	0.889286	-0.0234716	0.87925	TRUE	2.62269e-117
	T2D with renal complications	17.0938	0.000194146	8.39333	0.00376599	0.185196	0.49428	TRUE	2.42289e-109
	T2D with ophthalmic complications	3.02285	0.220595	0.118791	0.73035	0.0844571	0.337831	TRUE	1.74215e-114
	T2D with neurological complications	1.58614	0.452454	1.3137	0.251727	-0.0379342	0.727952	TRUE	1.35283e-114
	T2D with peripheral circulatory complications	0.41899	0.810993	0.0405865	0.840338	0.0419209	0.648916	TRUE	2.6837e-114
TGF-alpha	T2D with ketoacidosis	0.0435148	0.834759	-	-	-	-	TRUE	7.33001e-18
	T2D with renal complications	2.8607	0.0907678	-	-	-	-	TRUE	1.66431e-18
	T2D with ophthalmic complications	0.204034	0.651484	-	-	-	-	TRUE	1.13586e-18
	T2D with neurological complications	0.0143769	0.904559	-	-	-	-	TRUE	3.16593e-18
	T2D with peripheral circulatory complications	5.11641	0.0237006	-	-	-	-	TRUE	4.97212e-18
CX3CL1	T2D with ketoacidosis	0.676	0.410967	-	-	-	-	TRUE	3.00483e-77
	T2D with renal complications	0.0997871	0.752085	-	-	-	-	TRUE	6.63338e-75
	T2D with ophthalmic complications	0.623416	0.429781	-	-	-	-	TRUE	2.37501e-76
	T2D with neurological complications	0.524586	0.468892	-	-	-	-	TRUE	9.79209e-76
	T2D with peripheral circulatory complications	2.21921	0.136303	-	-	-	-	TRUE	1.70907e-75
Legend: "-" indicates that MR egger analysis can not be performed due to fewer than 3 SNPs.
